# Supplementary material for: Bacterial Communities Associated with Whole Eggs and Gut Tissues of Heortia vitessoides Moore (Lepidoptera: Crambidae) Across Developmental Stages and Sexes
Source: Insects. 2026 Jun 26;17(7):668. doi: 10.3390/insects17070668 (PMC13410662; doi:10.3390/insects17070668)
Supplement: Supplementary file 1 [file insects-17-00668-s001.zip]

Archive with 1 entries (1 files):
- insects-4330307-supplementary.pdf
